# Supplementary material for: Dynamics and drivers of fungal communities in a multipartite ant-plant association
Source: BMC Biol. 2024 May 14;22:112. doi: 10.1186/s12915-024-01897-y (PMC11093746; doi:10.1186/s12915-024-01897-y)
Supplement: Supplementary file 9 — Additional file 9. Metadata of the sequences changed or added to the modified version of the UNITE v8.2 database covering eukaryotes. [file 12915_2024_1897_MOESM9_ESM.xlsx]

## Sheet: Barrajon_SI
acc_number	source	order_id	family_id	ant_host	plant _host
EU035412	Crous et al. 2007 [98]	Chaetothyriales	Herpotrichiellaceae	opportunistic, human-pathogenic
HQ634613	Voglmayr et al. 2011 [30]	Chaetothyriales	Trichomeriaceae	Crematogaster sp.	unidentified
KF614770	Nepel et al. 2014 [100]	Chaetothyriales	Trichomeriaceae	Azteca brevis	Tetrathylacium macrophyllum
KF614771	Nepel et al. 2014 [100]	Chaetothyriales	Trichomeriaceae	Azteca brevis	Tetrathylacium macrophyllum
KF928463	Attili-Angelis et al. 2014 [99]	Chaetothyriales	Cyphellophoraceae	Atta capiguara	N/A
KX120978	Nepel et al. 2016 [25]	Chaetothyriales	Cyphellophoraceae	Azteca xanthochroa	Cecropia cf. insignis
KX120980	Nepel et al. 2016 [25]	Chaetothyriales	Cyphellophoraceae	Azteca coeruleipennis	Cecropia cf. peltata
KX120988	Nepel et al. 2016 [25]	Chaetothyriales	Cyphellophoraceae	Azteca coeruleipennis	Cecropia cf. insignis
KX120992	Nepel et al. 2016 [25]	Chaetothyriales	Cyphellophoraceae	Azteca alfari	Cecropia palmata
KX120996	Nepel et al. 2016 [25]	Chaetothyriales	Cyphellophoraceae	Azteca coeruleipennis	Cecropia cf. insignis
KX121000	Nepel et al. 2016 [25]	Chaetothyriales	Cyphellophoraceae	Azteca coeruleipennis	Cecropia cf. peltata
KX121004	Nepel et al. 2016 [25]	Chaetothyriales	Cyphellophoraceae	Azteca constructor	Cecropia cf. obtusifolia
KX121007	Nepel et al. 2016 [25]	Chaetothyriales	Cyphellophoraceae	Azteca constructor	Cecropia cf. obtusifolia
KX121010	Nepel et al. 2016 [25]	Chaetothyriales	Cyphellophoraceae	Azteca constructor	Cecropia cf. obtusifolia
KX121013	Nepel et al. 2016 [25]	Chaetothyriales	Cyphellophoraceae	Azteca constructor	Cecropia cf. obtusifolia
KX121016	Nepel et al. 2016 [25]	Chaetothyriales	Cyphellophoraceae	Azteca xanthochroa	Cecropia cf. peltata
KX822471	Vasse et al. 2017 [27]	Chaetothyriales	Trichomeriaceae	Allomerus octoarticulatus	Cordia nodosa
KX822474	Vasse et al. 2017 [27]	Chaetothyriales	Cyphellophoraceae	Tetraponera latifrons	Barteria sp.
KX822479	Voglmayr et al. 2011 [30]	Chaetothyriales	Herpotrichiellaceae	Crematogaster sp.	unidentified
KX822483	Voglmayr et al. 2011 [30]	Chaetothyriales	Herpotrichiellaceae	Crematogaster sp.	Barteria nigritana
KX822485	Voglmayr et al. 2011 [30]	Chaetothyriales	Trichomeriaceae	Pheidole sp.	unidentified
KX822486	Mayer and Voglmayr 2009 [101]	Chaetothyriales	Trichomeriaceae	Azteca brevis	Tetrathylacium macrophyllum
KX822487	Mayer and Voglmayr 2009 [101]	Chaetothyriales	Herpotrichiellaceae	Azteca brevis	Tetrathylacium macrophyllum
KX822488	Mayer and Voglmayr 2009 [101]	Chaetothyriales	Herpotrichiellaceae	Azteca brevis	Tetrathylacium macrophyllum
KX822489	Mayer and Voglmayr 2009 [101]	Chaetothyriales	Trichomeriaceae	Azteca brevis	Tetrathylacium macrophyllum
KX822492	Mayer and Voglmayr 2009 [101]	Chaetothyriales	Herpotrichiellaceae	Azteca brevis	Tetrathylacium macrophyllum
KX822494	Mayer and Voglmayr 2009 [101]	Chaetothyriales	Trichomeriaceae	Azteca brevis	Tetrathylacium macrophyllum
KX822495	Vasse et al. 2017 [27]	Chaetothyriales	Cyphellophoraceae	Tetraponera aethiops	Barteria fistulosa
KX822503	Voglmayr et al. 2011 [30]	Chaetothyriales	Herpotrichiellaceae	Pseudomyrmex malignus	Tachigali sp.
KX822510	Vasse et al. 2017 [27]	Chaetothyriales	Cyphellophoraceae	Crematogaster margaritae	Keetia hispida
KX822513	Voglmayr et al. 2011 [30]	Chaetothyriales	Cyphellophoraceae	Crematogaster margaritae	Keetia hispida
KX822517	Vasse et al. 2017 [27]	Chaetothyriales	Cyphellophoraceae	Cladomyrma maschwitzii	Crypteronia griffithii
KX822521	Vasse et al. 2017 [27]	Chaetothyriales	Trichomeriaceae	Cladomyrma petalae	Saraca thaipingensis
KX822537	Voglmayr et al. 2011 [30]	Chaetothyriales	Trichomeriaceae	Monomorium sp.	Melastomataceae
KX822550	Vasse et al. 2017 [27]	Chaetothyriales	Herpotrichiellaceae	Pseudomyrmex sp.	Triplaris sp.
EF191425	Schlick-Steiner et al. 2008 [103]	Capnodiales	Capnodiales_unclassified	Lasius spp.	N/A
HQ634609	Voglmayr et al. 2011 [30]	Capnodiales	Capnodiales_unclassified	Crematogaster sp.	Barteria nigritana
HQ634616	Voglmayr et al. 2011 [30]	Capnodiales	Capnodiales_unclassified	Crematogaster sp.	unidentified
HQ634618	Voglmayr et al. 2011 [30]	Capnodiales	Capnodiales_unclassified	Crematogaster sp.	Ficus sp.
HQ634619	Voglmayr et al. 2011 [30]	Capnodiales	Capnodiales_unclassified	Crematogaster sp.	Barteria nigritana
HQ634627	Voglmayr et al. 2011 [30]	Capnodiales	Capnodiales_unclassified	Crematogaster sp. - Camponotus sp.	unidentified
HQ634617	Voglmayr et al. 2011 [30]	Capnodiales	Capnodiales_unclassified	Crematogaster sp.	Ficus sp.
HQ634623	Voglmayr et al. 2011 [30]	Capnodiales	Capnodiales_unclassified	Crematogaster sp. - Camponotus sp.	unidentified
HQ634625	Voglmayr et al. 2011 [30]	Capnodiales	Capnodiales_unclassified	Crematogaster sp. - Camponotus sp.	unidentified
HQ634628	Voglmayr et al. 2011 [30]	Capnodiales	Capnodiales_unclassified	Crematogaster sp. - Camponotus sp.	unidentified
KX822522	Vasse et al. 2017 [27]	Chaetothyriales	Cyphellophoraceae	Cladomyrma petalae	Saraca thaipingensis
KX822524	Vasse et al. 2017 [27]	Chaetothyriales	Cyphellophoraceae	Crematogaster sp.	Macaranga hulletii
GU055950	Ruiz-Gonzalez et al. 2011 [102]	Chaetothyriales	Trichomeriaceae	Allomerus decemarticulatus	Hirtella physophora
KF614812	Nepel et al. 2014 [100]	Chaetothyriales	Cyphellophoraceae	Azteca brevis	Tetrathylacium macrophyllum
KX822498	Vasse et al. 2017 [27]	Chaetothyriales	Cyphellophoraceae	Tetraponera aethiops	Barteria fistulosa
KX822523	Vasse et al. 2017 [27]	Chaetothyriales	Cyphellophoraceae	Cladomyrma petalae	Saraca thaipingensis
KX822518	Vasse et al. 2017 [27]	Chaetothyriales	Cyphellophoraceae	Cladomyrma maschwitzii	Crypteronia griffithii
KX822502	Vasse et al. 2017 [27]	Chaetothyriales	Cyphellophoraceae	Pseudomyrmex malignus	Tachigali sp.
KX822473	Vasse et al. 2017 [27]	Chaetothyriales	Trichomeriaceae	Azteca alfari	Cecropia palmata
KX822549	Vasse et al. 2017 [27]	Chaetothyriales	Trichomeriaceae	Crematogaster sp.	Rubiaceae
KX120979	Nepel et al. 2016 [25]	Chaetothyriales	Cyphellophoraceae	Azteca constructor	Cecropia cf. insignis
EF191424	Schlick-Steiner et al. 2008 [103]	Eurotiomycetes_unclassified	Eurotiomycetes_unclassified	Lasius spp.	N/A
EF191420	Schlick-Steiner et al. 2008 [103]	Ascomycota_unclassified	Ascomycota_unclassified	Lasius fuliginosus	N/A
EF191421	Schlick-Steiner et al. 2008 [103]	Venturiales	Sympoventuriaceae	Lasius fuliginosus	N/A
HQ634629	Voglmayr et al. 2011 [30]	Chaetothyriales	Trichomeriaceae	Crematogaster sp.	unidentified leaf
HQ634631	Voglmayr et al. 2011 [30]	Chaetothyriales	Chaetothyriales	Crematogaster sp.	unidentified leaf
HQ634632	Voglmayr et al. 2011 [30]	Chaetothyriales	Herpotrichiellaceae	Crematogaster sp.	unidentified leaf
HQ634633	Voglmayr et al. 2011 [30]	Chaetothyriales	Trichomeriaceae	Crematogaster sp.	unidentified leaf
HQ634634	Voglmayr et al. 2011 [30]	Chaetothyriales	Trichomeriaceae	Crematogaster sp.	unidentified leaf
HQ634635	Voglmayr et al. 2011 [30]	Chaetothyriales	Herpotrichiellaceae	Crematogaster sp.	unidentified leaf
HQ634637	Voglmayr et al. 2011 [30]	Chaetothyriales	Herpotrichiellaceae	Monomorium sp.	Melastomataceae
HQ634638	Voglmayr et al. 2011 [30]	Chaetothyriales	Trichomeriaceae	Monomorium sp.	Melastomataceae
HQ634645	Voglmayr et al. 2011 [30]	Chaetothyriales	Cyphellophoraceae	Pseudomyrmex malignus	Tachigali paniculatac
HQ634649	Voglmayr et al. 2011 [30]	Chaetothyriales	Trichomeriaceae	Crematogaster sp.	Keetia hispida
HQ634651	Voglmayr et al. 2011 [30]	Chaetothyriales	Trichomeriaceae	Crematogaster sp.	Keetia hispida
HQ634654	Voglmayr et al. 2011 [30]	Chaetothyriales	Cyphellophoraceae	Crematogaster sp.	Macaranga bancana
HQ634656	Voglmayr et al. 2011 [30]	Chaetothyriales	Trichomeriaceae	Petalomyrmex phylax	Leonardoxa africana
HQ634657	Voglmayr et al. 2011 [30]	Chaetothyriales	Trichomeriaceae	Petalomyrmex phylax	Leonardoxa africana
HQ634626	Voglmayr et al. 2011 [30]	Chaetothyriales	Trichomeriaceae	Crematogaster sp. - Camponotus sp.	unidentified
HQ634630	Voglmayr et al. 2011 [30]	Chaetothyriales	Trichomeriaceae	Crematogaster sp.	unidentified leaf
HQ634639	Voglmayr et al. 2011 [30]	Chaetothyriales	Cyphellophoraceae	Monomorium sp.	Melastomataceae
HQ634646	Voglmayr et al. 2011 [30]	Chaetothyriales	Cyphellophoraceae	Pseudomyrmex penetrator	Tachigali paniculatac
KF614767	Nepel et al. 2014 [100]	Chaetothyriales	unidentified	Azteca brevis	Tetrathylacium macrophyllum
KF614768	Nepel et al. 2014 [100]	Chaetothyriales	Herpotrichiellaceae	Azteca brevis	Tetrathylacium macrophyllum
KF614777	Nepel et al. 2014 [100]	Chaetothyriales	unidentified	Azteca brevis	Tetrathylacium macrophyllum
KF614781	Nepel et al. 2014 [100]	Chaetothyriales	unidentified	Azteca brevis	Tetrathylacium macrophyllum
KF614783	Nepel et al. 2014 [100]	Chaetothyriales	unidentified	Azteca brevis	Tetrathylacium macrophyllum
KF614790	Nepel et al. 2014 [100]	Chaetothyriales	unidentified	Azteca brevis	Tetrathylacium macrophyllum
KF614793	Nepel et al. 2014 [100]	Chaetothyriales	unidentified	Azteca brevis	Tetrathylacium macrophyllum
KF614795	Nepel et al. 2014 [100]	Chaetothyriales	unidentified	Azteca brevis	Tetrathylacium macrophyllum
KF614808	Nepel et al. 2014 [100]	Chaetothyriales	unidentified	Azteca brevis	Tetrathylacium macrophyllum
KF614813	Nepel et al. 2014 [100]	Chaetothyriales	unidentified	Azteca brevis	Tetrathylacium macrophyllum
KF614814	Nepel et al. 2014 [100]	Chaetothyriales	unidentified	Azteca brevis	Tetrathylacium macrophyllum
KF614817	Nepel et al. 2014 [100]	Chaetothyriales	unidentified	Azteca brevis	Tetrathylacium macrophyllum
KF614821	Nepel et al. 2014 [100]	Chaetothyriales	unidentified	Azteca brevis	Tetrathylacium macrophyllum
KF614824	Nepel et al. 2014 [100]	Chaetothyriales	unidentified	Azteca brevis	Tetrathylacium macrophyllum
KF614828	Nepel et al. 2014 [100]	Chaetothyriales	unidentified	Azteca brevis	Tetrathylacium macrophyllum
KF614837	Nepel et al. 2014 [100]	Chaetothyriales	unidentified	Azteca brevis	Tetrathylacium macrophyllum
KF614842	Nepel et al. 2014 [100]	Chaetothyriales	unidentified	Azteca brevis	Tetrathylacium macrophyllum
KF614849	Nepel et al. 2014 [100]	Chaetothyriales	unidentified	Azteca brevis	Tetrathylacium macrophyllum
KF614852	Nepel et al. 2014 [100]	Chaetothyriales	unidentified	Azteca brevis	Tetrathylacium macrophyllum
KF614854	Nepel et al. 2014 [100]	Chaetothyriales	unidentified	Azteca brevis	Tetrathylacium macrophyllum
KF614857	Nepel et al. 2014 [100]	Chaetothyriales	unidentified	Azteca brevis	Tetrathylacium macrophyllum
KF614866	Nepel et al. 2014 [100]	Chaetothyriales	unidentified	Azteca brevis	Tetrathylacium macrophyllum
KF614867	Nepel et al. 2014 [100]	Chaetothyriales	unidentified	Azteca brevis	Tetrathylacium macrophyllum
KF614869	Nepel et al. 2014 [100]	Chaetothyriales	unidentified	Azteca brevis	Tetrathylacium macrophyllum
KF614871	Nepel et al. 2014 [100]	Chaetothyriales	Herpotrichiellaceae	Azteca brevis	Tetrathylacium macrophyllum
KF614872	Nepel et al. 2014 [100]	Chaetothyriales	unidentified	Azteca brevis	Tetrathylacium macrophyllum
KF614874	Nepel et al. 2014 [100]	Chaetothyriales	unidentified	Azteca brevis	Tetrathylacium macrophyllum
KF614875	Nepel et al. 2014 [100]	Chaetothyriales	Herpotrichiellaceae	Azteca brevis	Tetrathylacium macrophyllum
KF614876	Nepel et al. 2014 [100]	Chaetothyriales	unidentified	Azteca brevis	Tetrathylacium macrophyllum
KF614878	Nepel et al. 2014 [100]	Chaetothyriales	unidentified	Azteca brevis	Tetrathylacium macrophyllum
KF614879	Nepel et al. 2014 [100]	Chaetothyriales	unidentified	Azteca brevis	Tetrathylacium macrophyllum
KF614881	Nepel et al. 2014 [100]	Chaetothyriales	unidentified	Azteca brevis	Tetrathylacium macrophyllum
KF614882	Nepel et al. 2014 [100]	Chaetothyriales	Herpotrichiellaceae	Azteca brevis	Tetrathylacium macrophyllum
KF614884	Nepel et al. 2014 [100]	Chaetothyriales	unidentified	Azteca brevis	Tetrathylacium macrophyllum
KF614886	Nepel et al. 2014 [100]	Chaetothyriales	unidentified	Azteca brevis	Tetrathylacium macrophyllum
KF614888	Nepel et al. 2014 [100]	Chaetothyriales	Herpotrichiellaceae	Azteca brevis	Tetrathylacium macrophyllum
KF614890	Nepel et al. 2014 [100]	Chaetothyriales	unidentified	Azteca brevis	Tetrathylacium macrophyllum
KF614891	Nepel et al. 2014 [100]	Chaetothyriales	unidentified	Azteca brevis	Tetrathylacium macrophyllum
KF614893	Nepel et al. 2014 [100]	Chaetothyriales	unidentified	Azteca brevis	Tetrathylacium macrophyllum
KF614894	Nepel et al. 2014 [100]	Chaetothyriales	Herpotrichiellaceae	Azteca brevis	Tetrathylacium macrophyllum
