# Supplementary material for: Dynamics and drivers of fungal communities in a multipartite ant-plant association
Source: BMC Biol. 2024 May 14;22:112. doi: 10.1186/s12915-024-01897-y (PMC11093746; doi:10.1186/s12915-024-01897-y)
Supplement: Supplementary file 10 — Additional file 10. Metadata of the most abundant and the frequent ASV sequences. [file 12915_2024_1897_MOESM10_ESM.xlsx]

## Sheet: Sheet1
Adapted_ASV_ID	Original_ASV_ID	Kingdom	Phylum	Class	Order	Family	Genus	Species	Sequence
ASV_01	ASV_18f_i3j	Fungi	Mortierellomycota	Mortierellomycetes	Mortierellales	Mortierellaceae	Mortierella	Mortierella_unclassified	CGAAATGCGATACGTAATGTGAATTGCAGAATTCAGTGAATCATCGAATCTTTGAACGCATATTGCGCTCTCTGGTATTCCGGAGAGCATGCTTGTTTGAGTATCAGTAAACACCCTCAAATTTTTCTATTTTTTTTTAGTAGAAAGATTTGGATTTGAGTGATCCTAACGTGGACTTTTCAAAGTCTCATGGCAGGCCGCTTGAAATGCAGGTGCAGCTGAACTTTCTTCTGAGCTAAAAGCATATTTATTTAGTCCTGCCTTGTCGCTGGATTATTACTTTTGCTGCAGCTAACATAAAGGTTGACTGTTCAAAATTGCTGACTGATGCAGGAATTTAACAGTTTTTTTCAAAACGAAAATACTGTGAATCTCGATCTCAAATCAAGTAAGACTACC…
ASV_02	ASV_2vs_zpq	Fungi	Basidiomycota	Ustilaginomycetes	Ustilaginales	Ustilaginaceae	Moesziomyces	antarcticus	CGAATTGCGATAAGTAATGTGAATTGCAGAAGTGAATCATCGAATCTTTGAACGCACCTTGCGCTCCCGGCAGATCTAATCTGGGGAGCATGCCTGTTTGAGGGCCGCGAATTGTTTCGAACGACAGCTTTCTTATTTATTTGAGAGAGCTGGCGGATCGGTATTGAGGGTCTTGCCATTTTCCACGGTGGCTCCCTCGAAATGCATTAGCGCATCCATTCGATAGGCAAGACGGACGAAAGCTCGTTTTTTCGCCCACGTCTTTCCCTGCCGGGTTTTGATAATATCAGGACTTCGGAGAGGAGAGGCGCTGGGTCGAGGAGCTGGACGCGACGTTTTGCTGGTTGGAGTGCTTCTGAACCCCGCCCATGCCTCCTAGAGGAAGGGATCTAATTTCAA…
ASV_03	ASV_2wc_ec4	Fungi	Ascomycota	Eurotiomycetes	Chaetothyriales	Cyphellophoraceae	Cyphellophoraceae_unclassified	Cyphellophoraceae_unclassified	CGAAATGCGATAAGTAATGCGAATTGCAGAATCCGTGAGTCATCGAATCTTTGAACGCATATTGCGCCCTTTGGCATTCCGAAGGGCATGCCTGTTCGAGCGTCATTATCACCTCTCAAGCCTGGCTTGCAGTTGGACCCTAGGTAAGGCTTGACGCCTAACCAGTCCCAAAGATAACGACGGCGTCTGTGAATGACCCCAGTACACTGAGCTCTTGTAGCACGTACTTGGCGGGAGTTGCAGCCCGGTCCAGCCTCTTTTTTATCTAAGGTTGACCTCGGATCAGGTAGGGATACCCGCTGAACTTAA
ASV_04	ASV_3fj_ztu	Fungi	Ascomycota	Sordariomycetes	Hypocreales	Nectriaceae	Fusarium	concentricum	CAAAATGCGATAAGTAATGTGAATTGCAGAATTCAGTGAATCATCGAATCTTTGAACGCACATTGCGCCCGCCAGTATTCTGGCGGGCATGCCTGTTCGAGCGTCATTTCAACCCTCAAGCCCTCGGGTTTGGTGTTGGGGATCGGCGAGCCCTTGCGGCAAGCCGGCCCCGAAATCTAGTGGCGGTCTCGCTGCAGCTTCCATTGCGTAGTAGTAAAACCCTCGCAACTGGTACGCGGCGCGGCCAAGCCGTTAAACCCCCAACTTCTGAATGTTGACCTCGGATCAGGTAGGAATACCCGCTGAACTTAA
ASV_05	ASV_4dg_4iu	Fungi	Basidiomycota	Ustilaginomycetes	Ustilaginales	Ustilaginaceae	Moesziomyces	parantarcticus	CGAATTGCGATAAGTAATGTGAATTGCAGAAGTGAATCATCGAATCTTTGAACGCACCTTGCGCTCCCGGCAGATCTAATCTGGGGAGCATGCCTGTTTGAGGGCCGCGAATTGTTTCGAACGACAGCTTTCTTGTTTATTCGAGAGGGCTGGCGGATCGGTATTGAGGGTCTTGCCATTTTCCACAGTGGCTCCCTCGAAATGCATTAGCGCATCCATTCGATAGGCAAGACGGACGAAAGCTCGTTGTTTCGCCCACGTCTTTCCCCTGCCGGGTTTTGATAATATCAGGACTTCGGAGAGGAAGGCGGAGGGTCGAGGAGCTGGACGCGACGTTTTGCTGGTTGGAGTGCTTCTGAACCCCGCCCATGCCTCGCAAGAGGAAGGGAAGATTAATTT…
ASV_06	ASV_4ke_zkz	Fungi	Ascomycota	Dothideomycetes	Botryosphaeriales	Botryosphaeriaceae	Lasiodiplodia	Lasiodiplodia_unclassified	CGAAATGCGATACGTAATGTGAATTGCAGAATTCAGTGAATCATCGAATCTTTGAACGCATATTGCGCTCTTTGGTATTCCGAAGAGCATGCTTGTTTGAGTATCAGTAAACACCTCAAATCCTTTAATTTTTTTTTAAAGGATTTGGATTTGAGTGATCCTAACGAGACTTTATAAAATCTTGGCAGGTCACTTGAAATGCAGGTGCAGCTGAATATTTCTTCTGGGCTATAAGCATATCCATTTAGTCCTTTCTTTTAAGGATTATTACTTTGCTACAGCTTACATATAAAGGTTGATTTATTCTTTTATGGCTGACTGATGCAGGAATTTAACAGTTTATTTTTTTAAACTGTAAATCTCGATCTCAAATCAAGTAAGACTACCCGCTGAACTTAA
ASV_07	ASV_5hv_11w	Fungi	Mortierellomycota	Mortierellomycetes	Mortierellales	Mortierellaceae	Mortierella	Mortierella_unclassified	CGAAACGCGATATGTAATGTGAATTGCAGAATTCAGTGAATCATCGAATCTTTGAACGCACATGGCGCCTTCCAGTATCCTGGGAGGCATGCCTGTCCGAGCGTCGTTTCAACCCTCGAGCCCCTGTGGCCCGGCGTTGGGGATCTGCCACGGCAGGCCCCTAAAACCAGTGGCGGACCCGATGGGCCCTCTCCTTTACGTAGTAGCATTCGCCTCGTATTGGGAGTCCTCGGCGTCCTGCCTCTAAACCCCCCACAAGCCCGCTTCGGCGGCACCAAGGTTGACCTCGGATCAGGTAGGAATACCCGCTGAACTTAA
ASV_08	ASV_6ng_1lj	Fungi	Ascomycota	Sordariomycetes	Glomerellales	Plectosphaerellaceae	Plectosphaerella	oligotrophica	CGAAATGCGATAAGTAATGTGAATTGCAGAATTCAGTGAATCATCGAATCTTTGAACGCACCTTGCGCTCCTTGGTATTCCGAGGAGCATGCCTGTTTGAGTGTCATTAAATTCTCAACCTCACCGGTTTTCTGAACCGTTCTCCGAGGCTTGGATGTGGGGGTCTGTGCAGGTCGCCTCAGCGCGGTCTGCTCCCCTGAAATGCATTAGCGAGATTCATTCTGGACCTCCGTCTATCGGTGTGATAATTATCTACGTCGTTGACTTGGTTCGGACTCGCTTCTAACCGTCCGCGAGGACAACATACTTGACAATTTGACCTCAAATCAGGTAGGACTACCCGCTGAACTTAA
ASV_09	ASV_77o_5oe	Fungi	Basidiomycota	Agaricomycetes	Agaricales	Psathyrellaceae	Coprinellus	Coprinellus_unclassified	CGAAATGCGATAAGTAATGTGAATTGCAGAATTCAGTGAATCATCGAATCTTTGAACGCACCTTGCGCTCCTTGGTATTCCGAGGAGCATGCCTGTTTGAGTGTCATTAAATTCTCAACCTCACCGGTTTTCTGAACCGTTCTCCGAGGCTTGGATGTGGGGGTCTGTGCAGGTCGCCTCAGCGCGGTCTGCTCCCCTGAAATGCATTAGCGAGATTCATTCTGGACCTCCGTCTATCGGTGTGATAATTATCTACGTCGTTGACTTGGTTCGGACTCGCTTCTAACCGTCCGCGAGGACAACATACTTGACAATTTGACCTCAAATCAGGTAGGACTACCCGCTGAACTTAA
ASV_10	ASV_85j_8o5	Fungi	Ascomycota	Orbiliomycetes	Orbiliales	Orbiliaceae	Orbilia	brochopaga	CGAAACGCGATAGTTAATGTGAATTGCAGAATTCAGTGAATCATCGAGTCTTTGAACGCATATTGCGCCCATTGGTATTCCATTGGGCATGTCTGTTTGAGCGTCATTTCAAACCCTCGACTTTGGTCGGTATTGAGCTGGCTTTACGGGTGCGAACCCAGGCCGGTTTTAAAGTGGTAGGCTTTGCTGTCTGCTGCTCCAAACCAAAAACATAGTAAACTGTACTTGTTGATGGTGGGGTGGCTCCAGCCTTGAAAATGACACTTTGTGGTTTGACCTCAGATCAGACAAGGATACCCGCTGAACTTAA
ASV_11	ASV_89q_9m7	Fungi	Ascomycota	Sordariomycetes	Hypocreales	Nectriaceae	Fusarium	solani	CGAAATGCGATAAGTAATGTGAATTGCAGAATTCAGTGAATCATCGAATCTTTGAACGCACATTGCGCCCGCCAGTATTCTGGCGGGCATGCCTGTTCGAGCGTCATTACAACCCTCAGGCCCCCGGGCCTGGCGTTGGGGATCGGCGGAGCCCCCCGTGGGCACACGCCGTCCCCCAAATACAGTGGCGGTCCCGCCGCAGCTTTCATCGCGTAGTAGCTAACACCTCGCGACTGGAGAGCGGCGCGGCCACGCCGTAAAACACCCAACTCTTCTGAAGTTGACCTCGAATCAGGTAGGAATACCCGCTGAACTTAA
ASV_12	ASV_8qd_qkp	Fungi	Ascomycota	Eurotiomycetes	Chaetothyriales	Cyphellophoraceae	Cyphellophoraceae_unclassified	Cyphellophoraceae_unclassified	CGAAATGCGATAAGTAATGCGAATTGCAGAATCCGTGAGTCATCGAATCTTTGAACGCATATTGCGCCCTTTGGCATTCCGAAGGGCATGCCTGTTCGAGCGTCATTATCACCTCTCAAGCCTGGCTTGCAGTTGGACTTCAGGTAAGGCTTCGCGCCTAGCCAGTCCCAAAGATAACGACGGCGTCTGTGAATGACCCCAGTACACTGAGCTCTTGTAGCACGTACTCGGCGGGAGTTGCAGCCCGGTCTAGCCTCTAGTTTTTATCTAAGGTTGACCTCGGATCAGGTAGGGATACCCGCTGAACTTAA
ASV_13	ASV_8qe_r52	Fungi	Ascomycota	Orbiliomycetes	Orbiliales	Orbiliaceae	Dactylaria	acaciae	CGAAATGCGATAAGTAATGTGAATTGCAGAATTCAGTGAATCATCGAATCTTTGAACGCACATTGCGCCCATTAGTATTCTAGTGGGCATGCCTGTTCGAGCGTCATTAATTCCACTTAAGCCCCTTTGCTTAGTGTTGGGAATCTACTTGAGCGGTGCTACCCGGGACTTACCCTGTAGCTACCCTGTAGTTCCTCAAAGACAGCGGCGGAGACGTAGTATCCTCTGAGCTTAGTAACTTGTTCCTAGCTTTCGAGTGGACTACGCTTCCTGCCGTAAAACACCATACTTTTCAATGGTTGACCTCGGATCAGGTAGGAATACCCGCTGAACTTAA
ASV_14	ASV_91u_hm2	Fungi	Ascomycota	Saccharomycetes	Saccharomycetales	Saccharomycetales_incertae_sedis	Candida	tropicalis	CGAAATGCGATACGTAATATGAATTGCAGATATTCGTGAATCATCGAATCTTTGAACGCACATTGCGCCCTTTGGTATTCCAAAGGGCATGCCTGTTTGAGCGTCATTTCTCCCTCAAACCCCCGGGTTTGGTGTTGAGCAATACGCTAGGTTTGTTTGAAAGAATTTAACGTGGAAACTTATTTTAAGCGACTTAGGTTTATCCAAAAACGCTTATTTTGCTAGTGGCCACCACAATTTATTTCATAACTTTGACCTCAAATCAGGTAGGACTACCCGCTGAACTTAA
ASV_15	ASV_9ew_wpg	Fungi	Ascomycota	Dothideomycetes	Dothideomycetes_unclassified	Dothideomycetes_unclassified	Dothideomycetes_unclassified	Dothideomycetes_unclassified	CGAAATGCGATAGCTAGTGTGAATTGCAGATTTACGTGAATCATCGAGTCTTTGAACGCACATTGCGCCCCCCGGTTTACCGGGGAGCATGTCTATTCGAGCGTCGTCGCCACTCTCAAGCCTGGCTTGGTCTTGGGGAGAGCCCAGCGGGCCTCCCTCAAATGCATCTTGCCCGCCGCTAATCAGGGACAGCAGCAGATTTGCCGCCCCCAGCAGCGTGGCTAGAGCCGCCCGTGCGGATTTCGTCGGTTTGACCTCGGATTAGATAGGGATACCCGCTGAACTTAA
ASV_16	ASV_9rn_7tf	Fungi	Ascomycota	Sordariomycetes	Hypocreales	Nectriaceae	Fusarium	solani	CGAAATGCGATAAGTAATGTGAATTGCAGAATTCAGTGAATCATCGAATCTTTGAACGCACATTGCGCCCGCCAGTATTCTGGCGGGCATGCCTGTTCGAGCGTCATTACAACCCTCAGGCCCCCGGGCCTGGCGTTGGGGATCGGCGGAGCCTCTCTGTGGGCACACGCCGTCCCCCAAATACAGTGGCGGTCCCGCCGCAGCTTCCATCGCGTAGTAGCTAACACCTCGCGACTGGAGAGCGGCGCGGCCACGCCGTAAAACACCCAACTCTTCTGAAGTTGACCTCGAATCAGGTAGGAATACCCGCTGAACTTAA
ASV_17	ASV_axo_zjr	Fungi	Mucoromycota	Mucoromycetes	Mucorales	Mucoraceae	Mucor	orantomantidis	CAAAGTGCGATAACTAGTGTGAATTGCATATTCAGTGAATCATCGAGTCTTTGAACGCAACTTGCACTTGCTGGTATTCCAGCAAGTATGCCTGTTTCAGTATCAAAAACAACCCACCATCACTTGATTGTGATGGGTTATGGGCGGGTCTTGGTAGTTTATTCTGCCTAGAGTTGCCTGAAATACATTAGGCCTGATGCTTGTAGTCTTGCCGGTTACTTTTTTTTTAATATAAAGGAAAAGTCGCCTACCAAAACTCATTTATACGGGGCCTCCCAAATAATACCCTTAAATCTTGATCTGAAATCAGGTAGGATTACCCGCTGAACTTAA
ASV_18	ASV_b13_0hv	Fungi	Mucoromycota	Mucoromycetes	Mucorales	Choanephoraceae	Blakeslea	trispora	CAAATTGCGATAACTAGTGTGAATTGCAAATTCAGTGAATCATCGAGTCTTTGAACGCATCTTGCGCTCATTGGTATTCCAGTGAGCACGCCTGTTTCAGTATCAAAAACAACCCTCATTCAAATTTTTTTTTGAATGGTCATGAAGGAAGCTAACTTGTTGGCGACCTTTTAAATTGAGTAAGGCCTGAATTTGTTTATCTAGCCTGAACTTTTTTTTAATATAAAGGAAAGCTCTTGCGACTTGAACTTTGTTGGGGCCTCCCAAATAAAGCTTTTTCATCTTGATCTGAAATCAGGTGGGACTACCCGCTGAACTTAA
ASV_19	ASV_cs1_3q4	Fungi	Ascomycota	Sordariomycetes	Hypocreales	Nectriaceae	Pleiocarpon	livistonae	CGAAATGCGATAAGTAATGTGAATTGCAGAATTCAGTGAATCATCGAATCTTTGAACGCACATTGCGCCCGCCAGTATTCTGGCGGGCATGCCTGTTCGAGCGTCATTTCAACCCTCAAGCCCCCGGGCTTGGTGTTGGGGATCGGCACAAGGCCCCTCGCGGCCCGCCGCCCCCCAAATGCAGTGGCGGTCACGTCGCAGCCTTCTATGCGTAGTAGCAACACCTCGCACTGGAGCGCGACGCGGCCACGCCGTAAAACCCCCGACTTTTTTCTGGTTGACCTCGAATCAGGTAGGACTACCCGCTGAACTTAA
ASV_20	ASV_cuy_d70	Fungi	Ascomycota	Sordariomycetes	Hypocreales	Nectriaceae	Pleiocarpon	livistonae	CGAAATGCGATAAGTAATGTGAATTGCAGAATTCAGTGAATCATCGAATCTTTGAACGCACATTGCGCCCGCCAGTATTCTGGCGGGCATGCCTGTTCGAGCGTCATTTCAACCCTCAAGCCCCCCGGGCTTGGTGTTGGGGATCGGCACAAGGCCCCTCGCGGCCCGCCGTCCCCCAAATGCAGTGGCGGTCACGTCGCAGCCTTCTATGCGTAGTAGCAACACCTCGCACTGGAGCGCGACGCGGCCACGCCGTAAAACCCCCGACTTTTTTCTGGTTGACCTCGAATCAGGTAGGACTACCCGCTGAACTTAA
ASV_21	ASV_e2y_9za	Fungi	Basidiomycota	Agaricomycetes	Polyporales	polyporaceae	polyporaceae_unclassified	polyporaceae_unclassified	CGAAATGCGATAAGTAATGTGAATTGCAGAATTCAGTGAATCATCGAATCTTTGAACGCACCTTGCGCTCCTTGGTATTCCGAGGAGCATGCCTGTTTGAGTGTCATGGTATTCTCAATTCTCCAGGTCTTTGTAAGACTCTGGTGATATTGGACTTGGAGGCTATTGCTGGAACCTTGCAGGTACCTGCTCCTCTCAAATGTATCAGTATGAATGTTCACTTCATGCTCAGTGTGATAATTATCTGCACTGTGTCTGAGTGTCATAGATTCATGCTTCAAACTGTCGTCAAGACAATTCATTTGACTTCTGACCTCAAATCAGGTAGGACTACCCGCTGAACTTAA
ASV_22	ASV_e3a_v4z	Fungi	Ascomycota	Eurotiomycetes	Chaetothyriales	Cyphellophoraceae	Cyphellophoraceae_unclassified	Cyphellophoraceae_unclassified	CGAAATGCGATAAGTAATGCGAATTGCAGAATCCGTGAGTCATCGAATCTTTGAACGCATATTGCGCCCTTTGGCATTCCGAAGGGCATGCCTGTTCGAGCGTCATTATCACCTCTCAAGCCTGGCTTGCAGTTGGACTTCAGGTAAGGCTTCGCGCCTAGCCAGTCCCAAAGATAACGACGGCGTCTGTGAATGACCCCAGTACACTGAGCTCTTGTAGCACGTACTCGGCGGGAGTTGCAGCCCGGTCTAGCTTCTAGTTTTTATCTAAGGTTGACCTCGGATCAGGTAGGGATACCCGCTGAACTTAA
ASV_23	ASV_ea0_nzg	Fungi	Ascomycota	Dothideomycetes	Pleosporales	Corynesporascaceae	Corynespora	cassiicola	CGAAATGCGATAAGTAGTGTGAATTGCAGAATTCAGTGAATCATCGAATCTTTGAACGCACATTGCGCCCTTTGGTATTCCTTAGGGCATGCCTGTTCGAGCGTCATTTCAACCCTCAAGCCTAGCTTGGTGTTGGGCGTCTGTCCCGCCTCCGCGCGCCTGGACTCGCCTCAAAAGCATTGGCGGCCGGTTCCCAGCAGGCCACGAGCGCAGCAGAGCAAGCGCTGAAGTGGCTGCGGGTCGGCGCACCATGAGCCCCCCCACACCAGAATTTTGACCTCGGATCAGGTAGGGATACCCGCTGAACTTAA
ASV_24	ASV_g5x_2je	Fungi	Ascomycota	Eurotiomycetes	Chaetothyriales	Trichomeriaceae	Trichomeriaceae_unclassified	MCre2	CGAAATGCGATAAGTAATGCGAATTGCAGAATTTCCGTGAGTCATCGAATCTTTGAACGCACATTGCGCCCTTTGGCATTCCGAAGGGCATGCCTGTTCGAGCGTCATTATCCTCTCTCAAACCTCGTGTGTTTGGTGTTGGACCGCGTTGGACCGCCCATGGCCAACTGGTCTCAAAGACAATGACGGCGTCTTAAGGACCCTCTTCGCACTGAGCTTTCTCCGAAGCACGCGTAGAGTTGAAAGGACCTCTGGACCCGGTCACCTCTTATTTTCTTGTAAGGTTGACCTCGGATCAGGTAGGAATACCCGCTGAACTTAA
ASV_25	ASV_giq_weq	Fungi	Mucoromycota	Mucoromycetes	Mucorales	Mucoraceae	Mucor	irregularis	CAAAGTGCGATAACTAGTGTGAATTGCATATTCAGTGAATCATCGAGTCTTTGAACGCATCTTGCGCTCAATGGTATTCCATTGAGCACGCCTGTTTCAGTATCAACAACAACCCACATCCACAATTTTGTTGTGAATGGAAGTGAGAGTATCGACGTTAAAATTGAACTCTTTAAAACTATTAGGCCTGAACTATTGTTCTATTTAGCCTGAACATTTTTTTAATATAAAGGAATGCTCTAGTTAAAAGACTATCTTGGGGGGCCTCCCAAATAAATCATTTTTTTAAACTTGATCTGAAATCAGGTGGGATTACCCGCTGAACTTAA
ASV_26	ASV_hlg_0av	Fungi	Basidiomycota	Exobasidiomycetes	Exobasidiales	Brachybasidiaceae	Meira	argovae	CGAAACGCGATAGGTAATGTGAATTGCAGAATTCAGTGAATCATCGAATCTTTGAACGCATCTTGCGCTCCTTGGTATTCCTCGGAGCATGCCTGTTTGAGTGTCGTGAATTTCTCCAAAAAATTGGTTTTTTGTTATGAGAAACCTTTTTTGCGGGTCCTTGGGCTTGGTGATGGCATAGCCTCTTTGTATCACCTTGCCTTAAATGTATGAGTGGATGAGTGTCAGCCATAGATTTTTGTTAAGGCAAACCCATAAAAATCTTGTGCTTTTGTCATCTGCTTCCAAACAAACACGCGTAATATACACACTTTGTGTGCATATTCTTTTCTGGCCTCAAATCAGGTAAGATTACCCGCTGAACTTAA
ASV_27	ASV_i4p_nks	Fungi	Ascomycota	Dothideomycetes	Pleosporales	Didymosphaeriaceae	Paraphaeosphaeria	arecacearum	CGAAATGCGATAAGTAGTGTGAATTGCAGAATTCAGTGAATCATCGAATCTTTGAACGCACATTGCGCCCCTTGGTATTCCATGGGGCATGCCTGTTCGAGCGTCATCTACACCCTCAAGCTCTGCTTGGTGTTGGGCGTCTGTCCCGCCTCTGTGCGTGGACTCGCCCCAAATGCATTGGCAGCGTCCTTGCCTCCTCTCGCGCAGCACAATTGCGTTTCTTGAGGTGTGCGGCTCGCATCCACAAAGCAACCATCGTCTTTGACCTCGGATCAGGTAGGGATACCCGCTGAACTTAA
ASV_28	ASV_jqk_rag	Fungi	Ascomycota	Pezizomycetes	Pezizales	Pyronemataceae	Pyronemataceae_unclassified	Pyronemataceae_unclassified	CGAAATGCGATAAGTAGTGTGAATTGCAGAATTCAGTGAATCATCGAATCTTTGAACACACATTGCGCCTCCTGGCATTCCGGGAGGCATGCCTGTTCGAGCGTCATTAAAACACCCCTCAAGCACTTTTGCTTGGTGTTGGGGGAGGAGGGTGCACTCGCTGCCTCTCCCCTCCGAAATGCAATGGCGGAGAGCTCCCACGTGCCACCGGCGTAGTAAAGTTCAGCTTTCGCCCCAAGCGTGAGGGTAATCCTGCCCCAGAAACCCCCAATTTCATTCCAGGTTGACCTCGGATCAGGTAGGGATACCCGCTGAACTTAA
ASV_29	ASV_kso_cxa	Fungi	Ascomycota	Pezizomycetes	Pezizales	Pyronemataceae	Pyronemataceae_unclassified	Pyronemataceae_unclassified	CGAAATGCGATAAGTAGTGTGAATTGCAGAATTCAGTGAATCATCGAATCTTTGAACGCACATTGCGCCTCCTGGTATTCCGGGAGGCATGCCTGTTCGAGCGTCATTAAAAAACCTCTCAAGCGATTTCGCTTGGTCTTGGGGGAGGAGGGGTGGCACCAGGAAAGCTGCCCCTCCCCTCCGAAATTCAATGGCGGAGCGGCCCCATGCGTCACCGGCGTAGTAAAGTCAAGCTAAGCTTTCGCCCGGAGCGTGAGGGTCATCCTGCCGCAGAAAACCCCCTCTATCATCTCAGGTTGACCTCGGATCAGGTAGGGATACCCGCTGAACTTAA
ASV_30	ASV_lhz_nzq	Fungi	Basidiomycota	Exobasidiomycetes	Exobasidiales	Brachybasidiaceae	Meira	argovae	CGAAACGCGATAGGTAATGTGAATTGCAGAATTCAGTGAATCATCGAATCTTTGAACGCATCTTGCGCTCCTTGGTATTCCTCGGAGCATGCCTGTTTGAGTGTCGTGAATTTCTCCAAAAAATTGGTTTTTTGTTATGAAAAACCTTTTTTGCGGGTCCTTGGGCTTGGTGATGGCATAGCCTCTTTGTATCACCTTGCCTTAAATGTATGAGTGGATGAGTGTCAGCCATAGATTTTTGTTAAGGCAAACCCATAAAAATCTTGTGCTTTTGTCATCTGCTTCCAAACAAACACGCGTAATAGACACACTTTGTGTGCATATTCTTTTCTGGCCTCAAATCAGGTAAGATTACCCGCTGAACTTAA
ASV_31	ASV_lv8_au0	Fungi	Basidiomycota	Ustilaginomycetes	Ustilaginales	Ustilaginaceae	Anthracocystis	Anthracocystis_unclassified	CGAATTGCGATAAGTAATGTGAATTGCAGAAGTGAATCATCGAATCTTTGAACGCACCTTGCGCTCCCTGCAGATCTAATCTGGGGAGCATGCCTGTTTGAGGGCCGCGAATTGTTTCGAACCACTCTTTTTTTAATTAGAAAGGGTTGGCTCGGTAGTGAGGGTTTCTTTTTGCCATTAACCGTGGCTCCCTCGAAATACATTAGCGCATCCATTTGATAGGCAAGAACGGACGAAAGCTCATCTTTCGCTCCCTCTTCCCTGCCGGGTTTTGATAATATCAGGACTTCGGAGGCGGAGAGAGGGCAAGAGCTCGACGCAACGATCTTGCTGTTTGGCGTGCTTCTGAACCCCGCCCATGCTTCTTCGGAAGAAGGGATTTTAATAATTCATCGGCCT…
ASV_32	ASV_mu4_y2u	Fungi	Mucoromycota	Mucoromycetes	Mucorales	Choanephoraceae	Choanephora	cucurbitarum	CAAATTGCGATAACTAGTGTGAATTGCAAATTCAGTGAATCATCGAGTCTTTGAACGCATCTTGCGCTCATTGGTATTCCAGTGAGCACGCCTGTTTCAGTATCAAAAACAACCCTCATTCAAAATTTTTTTTTGAATGGTCATGAAGGAAGCTAGTAATGGCGACCTTTTAAATTGAGTAAGGCCTGAATCTGTTCATCTAGCCTGAACTTTTTTTTAATATAAAGGAAAGCTCTTGCGACTTGGACTTTGTTGGGGCCTCCCAAATAAAACTCTTTCATCTTGATCTGAAATCAGGTGGGACTACCCGCTGAACTTAA
ASV_33	ASV_mvc_w8d	Fungi	Mucoromycota	Mucoromycetes	Mucorales	Choanephoraceae	Blakeslea	trispora	CAAATTGCGATAACTAGTGTGAATTGCAAATTCAGTGAATCATCGAGTCTTTGAACGCATCTTGCGCTCATTGGTATTCCAGTGAGCACGCCTGTTTCAGTATCAAAAACAACCCTCATTCAAAATTTTTTTTGAATGGTCATGAAGGAAGCTACTCGTTGGCGACCTTTTAAATTGAGTAAGGCCTGAATTTGTTTATCTAGCCTGAACTTTTTTTTAATATAAAGGAAAGCTCTTGCGACTTGAACTTTGTTGGGGCCTCCCAAATAAAGCTTTTTCATCTTGATCTGAAATCAGGTGGGACTACCCGCTGAACTTAA
ASV_34	ASV_o0l_bsm	Fungi	Ascomycota	Sordariomycetes	Microascales	Ceratocystidaceae	Ceratocystis	Ceratocystis_unclassified	CGAAATGCGATAAGTAATGTGAATTGCAGAATTCAGTGAATCATCGAATCTTTGAACGCACATTGCGCCTGGCAGTATTCTGCCAGGCATGCCTGTCCGAGCGTCATTTCACCACTCAAGATTATTCTTTCTTGGCGTTGGAGGTCCTGTTCTCCCCTGAACAGGCCGCCGAAATGCATCGGCTGTTATACTTGCCAACTCCCCTGTGTAGTATAAAATTTCTAATTTTTACACTTTGAAGTTCTTGTGTAACACGCCGCTAAACCCGCTCAACTTTTGTTGAACTTTTCACAAGGTTGACCTCGGATCAGGTAGGAATACCCGCTGAACTTAA
ASV_35	ASV_o5z_jjh	Fungi	Ascomycota	Sordariomycetes	Sordariomycetes_unclassified	Sordariomycetes_unclassified	Sordariomycetes_unclassified	Sordariomycetes_unclassified	CGAAATGCGATAAGTAATGTGAATTGCAGAATTCAGTGAATCATCGAATCTTTGAACGCACATTGCGCCCATTAGTATTCTAGTGGGCATGCCTGTTCGAGCGTCATTACAACCCCTCAAGCCCCTAGCTTGGTGTTGGGAGTCCACCGCGCCCGCCGTGGTGGTCCCCTAAATTCAGCGGCGGAGTCGTGGTTTGCTCTGAGCTTAGTGATTATTCTAGCTTCTGAGCCCGCTGCAGCTCCCTGCCGTTAAACCCCCAACTTTTTTCTGGTTGACCTCGGATCAGGTAGGAATACCCGCTGAACTTAA
ASV_36	ASV_qpj_q7j	Fungi	Mortierellomycota	Mortierellomycetes	Mortierellales	Mortierellaceae	Mortierellaceae_unclassified	Mortierellaceae_unclassified	CGAAATGCGATACGTAATGTGAATTGCAGAATTCAGTGAATCATCGAATCTTTGAACGCACATTGCGCCTTCTGGTATTCCGGAAGGCATGCTTGTTTGAGTATCAGTAACAACCTCAGCTAAGCTCTCTCGCTTCTGGCGCAGAAAGCAAAAGCTGGATTTGAGCAAAGTCCCTTGGGATCAATCTGACGACCTTCGGGGAGCAATTGAGCCGTGAGGGATGCTTGAAATACAGGTTCGGGCTGACCAAAATGTCCTGGGCTACAAGCATTTCATACTTGGTCCCGTTAAACGGATCATTTCCATTGCTGCAGCCAACACAAACAGGATCAAACGTGTCCAGTGTCCGACTGATGCAGGAAGTTGGAACAACAGAGCGATCTGTGGTTCTTTCTAACT…
ASV_37	ASV_ryd_l95	Fungi	Ascomycota	Pezizomycetes	Pezizales	Pyronemataceae	Pyronemataceae_unclassified	Pyronemataceae_unclassified	CGAAATGCGATAAGTAGTGTGAATTGCAGAATTCAGTGAATCATCGAATCTTTGAACGCACATTGCGCCTCCTGGCATTCCGGGAGGCATGCCTGTTCGAGCGTCATTAAAACACCCCTCAAGCACTTTTGCTTGGTGTTGGGGGAGGAGGGTGCACTCGCTGCCTCTCCCCTCCGAAATGCAATGGCGGAGAGCTCCCACGTGCCACCGGCGTAGTAAAGTTCAGCTTTCGCCCCAAGCGTGAGGGTAATCCTGCCCCAGAAACCCCCAATTTCATTCCAGGTTGACCTCGGATCAGGTAGGGATACCCGCTGAACTTAA
ASV_38	ASV_t3w_hkh	Fungi	Basidiomycota	Agaricomycetes	Cantharellales	Tulasnellaceae	Tulasnellaceae_unclassified	Tulasnellaceae_unclassified	CGAATTGCGATAAGTAATGTGACTTGCAGAACACAGTGAATCATCGAATCTTTGAACGCACCTTGCACCCTCTAGTATTCTGGAGGGTATGCCCGGTTGAGTGTCATGAAATTCTCAAATCTTTGATTTTGTTATAAAGTCATCGATCTTGGACTTGGGTGTTGTTGGATGCTTGTCATTCAACTCGTCCGAAATATATTAGCTGGACTTTACTTCTTTTAAGTCTACCTTTGATGTGATAAGTATTGATCGTCACTGGTAGTTAAGTTGTAGTCTGCTTGCAAATCGTCTGCGGACAATATACTTGACAATTACACCTCAACTCGGGTAGGACTACGCCCTGAACTTAA
ASV_39	ASV_t6x_bkd	Fungi	Basidiomycota	Exobasidiomycetes	Exobasidiales	Brachybasidiaceae	Meira	geulakonigii	CGAAACGCGATAGGTAATGTGAATTGCAGAATTCAGTGAATCATCGAATCTTTGAACGCATCTTGCGCTCCTTGGTATTCCTCGGAGCATGCCTGTTTGAGTGTCGTGAATTTCTCCAAAAAGAAGTTTTTTTTTTATGAAATCCTTCTTTGCGGGTCCTTGGGCTTGGTGATTACATAGCCTCTTTGTATCACCTTGCCTTAAATGTATGAGTGGATGAGTGTCAGCCATAGATTTTTGTTAAGGCAAACCCATAAAAATCTTGTGCTTTTGTCATCTGCTTCCTAACAACCAAAACACACACACACTATTTTCGGATAGAGTGAGTTTATCATTCTTTCTGGCCTCAAATCAGGTAAGATTACCCGCTGAACTTAA
ASV_40	ASV_csp_z70	Fungi	Ascomycota	Eurotiomycetes	Chaetothyriales	Cyphellophoraceae	Cyphellophoraceae_unclassified	Cyphellophoraceae_unclassified	CGAAATGCGATAAGTAATGCGAATTGCAGAATCCGTGAGTCATCGAATCTTTGAACGCATATTGCGCCCTTTGGCATTCCGAAGGGCATGCCTGTTCGAGCGTCATTATCACCTCTCAAGCCTGGCTTGCAGTTGGACCCTAGGTTAAGGCTTGACGCCTAACCAGTCCCAAAGATAACGACGGCGTCTGTGAATGACCCCAGTACACTGAGCTCTTGTAGCACGTACTCGGTGGGAGTTGCAGCCCGGTCCAGCCTCTTTTTTATCTAAGGTTGACCTCGGATCAGGTAGGGATACCCGCTGAACTTAA
ASV_41	ASV_78c_fot	Fungi	Ascomycota	Eurotiomycetes	Chaetothyriales	Cyphellophoraceae	Cyphellophoraceae_unclassified	chaeDCR12otu6	CGAAATGCGATAAGTAATGCGAATTGCAGAATCCGTGAGTCATCGAATCTTTGAACGCATATTGCGCCCTTTGGCATTCCGAAGGGCATGCCTGTTCGAGCGTCATTATCACCTCTCAAGCCTAGCTTGCAGTTGGACTCTAGGTAAGGCTTGACGCCTAACCAGTCCCAAAGATAACGACGGCGTCTGTGAATGACCCCAGTACACTGAGCTCTTGTAGCACGTACTCGGCGGGAGTTTGCAGCCCGGTCCAGCCTCTTTTTATCTAAGGTTGACCTCGGATCAGGTAGGGATACCCGCTGAACTTAA
ASV_42	ASV_s7h_ihu	Fungi	Ascomycota	Eurotiomycetes	Chaetothyriales	Cyphellophoraceae	Cyphellophoraceae_unclassified	Cyphellophoraceae_unclassified	CGAAATGCGATAAGTAATGCGAATTGCAGAATCCGTGAGTCATCGAATCTTTGAACGCATATTGCGCCCTTTGGCATTCCGAAGGGCATGCCTGTTCGAGCGTCATTATCACCTCTCAAGCCTGGCTTGCAGTTGGACTTCAGGTAAGGCTTCGCGCCTAGCCAGTCCCAAAGATAACGACGGCGTCTGTGAATGATCCCAGTACACTGAGCTCTTGTAGCACGTACTCGGCGGGAGTTGCAGCCCGGTCTAGCCTCTAGTTTTTATCTAAGGTTGACCTCGGATCAGGTAGGGATACCCGCTGAACTTAA
ASV_43	ASV_zvb_d2a	Fungi	Ascomycota	Eurotiomycetes	Chaetothyriales	Trichomeriaceae	Trichomeriaceae_unclassified	AZn1a	CGAAATGCGATAAGTAATGCGAATTGCAGAATTTCCGTGAGTCATCGAATCTTTGAACGCACATTGCGCCCTTTGGTATTCCGAAGGGCATGCCTGTTCGAGCGTCATTATCCTCCCCTGAAACCCCCGATCGTGGGGGTTTGGTGTTGGACCGCGTTGGGGGCTCATCGTCCCCCCAACTGGTCTTAAAGGCAGTAACGGCGTCCATGGGACCCTCCTCGCACTGAGCTTTTTCCACGAAGCACGCCTGGAGTCGCAAGGTCCTAGGGGCACGGTCGGCCCTGTGTGGGATAAACACCGCACAGCAGAGCCTTTTTTTCTCAGGTTGACCTCGGATCAGGTAGGAATACCCGCTGAACTTAA
ASV_44	ASV_iym_lx0	Fungi	Ascomycota	Eurotiomycetes	Chaetothyriales	Trichomeriaceae	Trichomeriaceae_unclassified	AZn1a	CGAAATGCGATAAGTAATGCGAATTGCAGAATTTCCGTGAGTCATCGAATCTTTGAACGCACATTGCGCCCTTTGGTATTCCGAAGGGCATGCCTGTTCGAGCGTCATTATCCTCCCCTGAAACCCCCGATCGTGGGGGTTTGGTGTTGGACCGCGTTGGGGGCTCATCGTTCCCCCAACTGGTCTTAAAGGCAGTAACGGCGTCCATGGGACCCTCCTCGCACTGAGCTTTTTCCACGAAGCACGCCTGGAGTCGCAAGGTCCTAGGGGCACGGTCGGCCCTGTGTGGGATAAACACCGCACAGCAGAGCCTTTTTTTCTCAGGTTGACCTCGGATCAGGTAGGAATACCCGCTGAACTTAA
ASV_45	ASV_2la_l69	Fungi	Ascomycota	Eurotiomycetes	Chaetothyriales	Chaetothyriales_incertae_sedis	Hyalocladosporiella	tectonae	CGAAATGCGATAAGTAATGCGAATTGCAGAATTTCCGTGAGTCATCGAATCTTTGAACGCACATTGCGCCCATTGGCATTCCGATGGGCATGCCTGTTCGAGCGTCATTATCCTCCCTCAAAACCTCGTGTTTTGGTGTTGGGCCACGTCGTTGAGACACACGACGGGCCTCAAAGACAATGACGGCGTCCGTGGGACCCTCGGTGCAACGAGCTTCTTCGTAAGCACGCGTCGAGTTAAGGACCCTCGGGCCCGGTCGCCTCTAGTATTTTTCTAAGGTTGACCTCGGATCAGGTAGGAATACCCGCTGAACTTAA
ASV_46	ASV_8tu_z7k	Fungi	Ascomycota	Eurotiomycetes	Chaetothyriales	Herpotrichiellaceae	Cladophialophora	Cladophialophora_unclassified	CGAAATGCGATAAGTAATGCGAATTGCAGAATTCCAGTGAGTCATCGAATCTTTGAACGCACATTGCGCCCTTTGGTATTCCGAAGGGCATGCCTGTTCGAGCGTCATTATCACCCCTCAAGCCCCGTGCTTGGTGTTGGACGGCCGGTCGAGCGATTCGACCCCTCCGAAAGACAATGACGGCGGCCTGTGGCTCCCCCGGTACACTGAGCTTTTCACGGAGCACGTATCGGACGAGGGGGCCCGGGACCCCGGTCTTCTCCTCTCAGCAGGAAACTTCTCAAGGTTGACCTCGGATCAGGTAGGAATACGCGCTGAACTTAA
ASV_47	ASV_gxx_2gk	Fungi	Ascomycota	Eurotiomycetes	Chaetothyriales	Herpotrichiellaceae	Veronaea	Veronaea_unclassified	CGAAATGCGATAAGTAATGCGAATTGCAGAATTCCAGTGAGTCATCGAATCTTTGAACGCACATTGCGCCCTTTGGTATTCCGAAGGGCATGCCTGTTCGAGCGTCATTATCACCCCTCAAGCCCCTCGGCTTGGTGTTGGACGGTTTTGGCGGAGACCATGGTCTCCGCCCCTCCCAAAGACAATGACGGCGGCTTCGTTGGACCCCCGGTACACTGAGTTCTTCACGGGACACGTACTGGACACTAAGGGTGCGCGGGGCCCGGTCTGACCTCTCCCCCTCAAGGGAGAATTTTTCTCAAGGTTGACCTCGGATCAGGTAGGGATACCCGCTGAACTTAA
